# Supplementary material for: Human embryonic stem cell-derived cardiomyocyte platform screens inhibitors of SARS-CoV-2 infection
Source: Commun Biol. 2021 Jul 29;4:926. doi: 10.1038/s42003-021-02453-y (PMC8322398; doi:10.1038/s42003-021-02453-y)
Supplement: Supplementary file 3 — Supplementary Data 1 [file 42003_2021_2453_MOESM3_ESM.xlsx]

## Sheet: Fig 1h
ACE2	TMPRSS2	B0AT1	Cathepsin B	Cathepsin L	Furin	Control
98.04	96.41	29.6	0.09	98.34	99.93	0
97.95	94.33	25.51	0	95.42	99.84	0
92.75	89.8	77.97	14.29	88.31	100	2.75
87.27	96.33	68	6.58	91.47	97.18	5
97.1	96.72	65.12	7.14	92.19	100	7.14
98	100	67.5	9.8	100	100	9.59

## Sheet: Fig 1i
	hESC-CMs			Human LV
ACE2	15.9303	54.1888	11.1766	104.478	39.0243	69.2833	193.078	76.0052
TMPRSS2	9.20228	14.0484	0	0	0	15.8766	4.18683	10.5679
SLC6A19	12.3939	15.3738	0	0	0	0	35.5467	0
CTSB	47.8904	27.0944	0	0	0	0	0	0
CTSL	0	65.3776	0	58.4804	130.838	70.2739	90.2892	130.894
FURIN	8.00394	54.1888	0	67.0826	0	32.6979	35.5467	38.0026

## Sheet: Fig 2d
Camostat	Benztropine	E64d	DX600	ACE2 ab	Camo+E64d	DMSO	Media	VSV-G	VSV-G+ACE2 ab	Uninfected
14.6443	14.5183	3.48687	15.4494	2.45678	3.23276	63.3631	71.4286	60.2697	52.9303	0.103199
5.54511	9.3913	4.66906	9.85772	4.63968	4.47382	63.0939	72.7315	53.7021	40.8626	0
4.71253	6.08631	4.39511	11.5898	2.3633	2.7114	49.9355	47.6315	46.3708	41.9771	0
46.0025	57.0111	11.0867	61.8542	3.65854	10.8011	87.9155	73.8931	71.7773	74.7183	0
21.7258	45.6376	13.3775	28.884	2.49389	7.07148	49.5083	59.2146	93.3125	59.6007	0
30.0995	40.9316	9.7561	36.4726	1.93098	10.6337	57.2522	64.5815	65.9408	79.6674	0

## Sheet: Fig 2e
Camostat	Benztropine	E64d	DX600	ACE2 ab	Camo+E64d	DMSO	Media	VSV-G	VSV-G+ACE2 ab	Uninfected
2151	2273	2323	2136	2198	2320	2795	2086	2225	2167	1726
2128	2300	1949	1968	2026	1967	1810	2127	2350	2249	1938
2122	2711	2207	2321	2158	2176	2327	2301	2163	2094	2213
2439	2710	2733	2826	2296	2796	2557	2394	2048	2041	1858
2283	2533	2564	2285	2045	2602	2339	2241	2243	1703	1942
2412	2619	2788	2336	2434	2793	2613	2270	1791	1864	1987
